# Supplementary material for: Towards Positional Isolation of Three Quantitative Trait Loci Conferring Resistance to Powdery Mildew in Two Spanish Barley Landraces
Source: PLoS One. 2013 Jun 24;8(6):e67336. doi: 10.1371/journal.pone.0067336 (PMC3691219; doi:10.1371/journal.pone.0067336)
Supplement: Table S1 — Contig-based markers developed and evaluated for the marker enrichment of the chromosome 7HS, 7HL and 6HL regions harboring the QTLs for resistance to powdery mildew. (XLS) [file pone.0067336.s001.xls]

## Sheet: Hoja1
Chrom	Marker Name	Contig name	Forward primer	Reverse primer	Marker type	Assay Type (restriction enzyme)
7HS	QB_86947	86947	GAGGCATCCTTCCAGAACAG	GACTCTCGATTGGCTTCCTG	NA	-
7HS	QB_39067	39067	CTCTCGGACAAGCAAGAACC	GAGAACAAGATGGCATGGGT	NA	-
7HS	QB_39067	39067	GAGAGGTAGTGCGGAAATGC	CGAGAGCGAGCAAAGAAATC	SNP	CAPS (EcoRV)
7HS	QB_56519	56519	GGGAATCTCATGTGGAGAGC	CCATGCTGGGATCATATCG	InDel	Sequencing
7HS	QB_43731	43731	ATGGCAGCCTGAAATGTGAT	ACCGTGCAACTTTGTCCTTT	SNP	CAPS (AvaII)
7HS	QB_45091	45091	TTTGCCAGGTTTGGCATAAG	GAGACCGACGAGCATAGGAC	SNP	CAPS (BsrI)
7HS	QB_56996	56996	AAGACCAGAGTCCAAGTGCC	CCTGCATCATCATCCAGTGT	SNP	CAPS (HinfI)
7HS	QB_62161	62161	GCCATCATACGAGCTGGAAG	GAGAAACGGCTAGCCACAAC	presence/absence	-
7HS	QB_335030	335030	CATTAAATGCCACGCTCATT	CTACAAGAAGCAGCCCAAGG	presence/absence	-
7HS	QB_6245	6245	GCCCTAAGCTTTGCTAGCCT	CTACTGGACATTAGGGCCGA	SNP	CAPS (MboII)
7HS	QB_45274	45274	CCATTCCAGCGGATAGAGAA	TTTCCCGCTGGATTTATGTT	fragment size	-
7HS	QB_53679	53679	CTGGGAAGCAAAGAAACAGC	GCGGTCTGGTCTTGAAGAAG	SNP	Sequencing
7HS	QB_2552675	2552675	AGCCGTGAAGGCATTATTCA	TAGCACCTTAGCGAAATGGG	SNP	CAPS (DraI)
7HS	QB_275608	275608	GCAGATGTGAAGGGCCTTAG	TGCTTAGCTCAAAGCAGTTCC	SNP	CAPS (Hpy8I)
7HL	QB_135867	135867	CGTGCTCAAGAAAGCCATTT	CTGCTAAGCATACCGTCGAA	SNP	CAPS (AvaI)
7HL	QB_1562518	1562518	AGAAGCATGGGCTGAAACTG	TCAGCCAATCATTCAAACCA	SNP	CAPS (Hpy8I)
7HL	QB_168471	168471	CTGAGGGCCTCCTCTCCTAT	TGTGGAGTGTTGTCCGTTTC	NA	-
7HL	QB_7066	7066	CCCTTGAAACAGGATATGGG	CGTTGATGCATTTCATTTGG	SNP	CAPS (RsaI)
7HL	QB_1561792	1561792	GTAGATCAGGTTGCGCTGGT	ATGCGTCCATCTATTGCACA	SNP	CAPS (SpeI)
7HL	QB_36988	36988	CTCACCACTGGCTCTCCTTC	TGGATGTGGCTTTGTGACAT	SNP	CAPS (BccI)
7HL	QB_102319	102319	GCATTTCCCTTTGCTCTTCA	GAGCTGGGACCTCTTGGATT	SNP	CAPS (HaeIII)
7HL	QB_43456	43456	CAGCCAGAGGGAAAGACAAA	CCTGGATGTAGCTCGCACTT	SNP	CAPS (DraI)
7HL	QB_160008	160008	GTGTGTTTGAATGGCTCCAC	CCCGTGCTCAGAAGATGATT	monomorphic	-
7HL	QB_39488	CUST_39488_2953	ATCTCCTCTGTTCCAGCGAC	TCACACGGCTTAGCATTGAC	SNP	CAPS (PstI)
6HL	QB_98708	98708	TTTCGAACCGGGCTTTCT	GTCTAACACCTCCGGTCCTG	presence/absence	-
6HL	QB_165059	165059	GGGCGACTATAGGTGGACAA	TGTAAGCTAGGCACGCAGAA	SNP	CAPS (MboII)
6HL	QB_2549444	2549444	AGCCACCACAACCTACCATC	CACGACACCCATATCCCTCT	SNP	CAPS (AciI)
6HL	QB_138749	138749	CGCATTGCTAGGATGGTTCT	TTTGCAACCAATGCAAGAGA	presence/absence	-
6HL	QB_160010	160010	AGGACATTTCCACTCCAAGC	TGCTGTTATTTGATATGCTGCC	NA	-
6HL	QB_38804	38804	TGCATTGGCATTGAACCTAA	GAGTCATCAAGCACACACCC	presence/absence	-
6HL	QB_159682	159682	GTCAACCAGGATACATGGGC	ATCGATCCACATCTTGGGAC	fragment size	-
6HL	QB_50047	50047	TAAGTAATTCCGGACGGAGG	ACCTTCTATCCCGCCTATCG	SNP	CAPS (BsgI)
6HL	QB_66958	66958	TCTCTGCACTCGTCCTCTGA	CGGTCGATTGAAATTGAGAGA	SNP	CAPS (AvaII)
6HL	QB_1568412	1568412	GGATTTGATATGGCCGTCTT	ATTCTGGATGATTTGTGGGC	SNP	CAPS (BtsCI)
6HL	QB_57887	57887	AAGCTTCAGAGCAGCACACA	GAAGGTCACCGAGGAAACTG	SNP	CAPS (PstI)
6HL	QB_46523	46523	GGCTACTAGAGGAGGCGAGG	ATGGCTTTAACAGTCAGCGG	SNP	CAPS (BstEII)
	NA= No amplification
