# Supplementary material for: Towards Positional Isolation of Three Quantitative Trait Loci Conferring Resistance to Powdery Mildew in Two Spanish Barley Landraces
Source: PLoS One. 2013 Jun 24;8(6):e67336. doi: 10.1371/journal.pone.0067336 (PMC3691219; doi:10.1371/journal.pone.0067336)
Supplement: Table S2 — Anchoring of genetic and physical maps of barley. Location on the barley physical map of the regions putatively carrying the powdery mildew resistance on 7HS, 7HL and 6HL. The HC, LC genes, Morex contigs and FP contigs include on each interval are represented. Annotation makes reference to HC genes, while GO and PFAM Terms are shown only for LC genes. (XLS) [file pone.0067336.s002.xls]

## Sheet: 7HS
Chrom	Marker	Gene type	Gene name	Morex contig	FP contig	cM	Bp	Annotation	GO Term	PFAM
7HS	QB_275608	LC	MLOC_44878.1	morex_contig_275608	contig_45784	8.28612	9055720		GO:0051082 (unfolded protein binding)	PF00684 (DnaJ_CXXCXGXG)
7HS		LC	MLOC_55130.1	morex_contig_39683	-	8.28612	9055720
7HS		LC	MLOC_68665.1	morex_contig_55129	-	8.28612	9055720
7HS		LC	MLOC_14653.1	morex_contig_1568605	contig_45077	8.28612	9338440
7HS		LC	MLOC_75809.1	morex_contig_69015	contig_45077	8.28612	9338440
7HS		LC	MLOC_8101.1	morex_contig_141144	contig_45077	8.28612	9338440
7HS		HC	MLOC_48481.2	morex_contig_324416	contig_45077	8.28612	9338440	Protein of unknown function (DUF581) LENGTH=215
7HS		HC	MLOC_19721.1	morex_contig_1586185	contig_45077	8.28612	9338440	Aromatic amino acid decarboxylase
7HS		LC	MLOC_78674.1	morex_contig_81370	-	9.40156	9338440
7HS		-	-	-	contig_45781	9.70255	9608760
7HS		HC	MLOC_75888.1	morex_contig_6929	-	9.70255	9608760	Protein of unknown function (DUF594) LENGTH=866
7HS		HC	AK250797.1	morex_contig_45209	-	9.70255	9608760	Eukaryotic aspartyl protease family protein LENGTH=474
7HS		LC	AK363195	morex_contig_1563852	contig_44399	9.70255	9608760		GO:0016747 (transferase activity)	PF02458 (transferase)
7HS	QB_6245	HC	AK251676.1	morex_contig_6245	-	9.75973	9608760	Protein kinase superfamily protein LENGTH=464
7HS		LC	MLOC_43045.1	morex_contig_267344	-	10.9065	9608760
7HS		HC	AK375098	morex_contig_267344	-	10.9065	9608760	Eukaryotic aspartyl protease family protein LENGTH=474
7HS		HC	MLOC_29326.1	morex_contig_199591	-	11.2695	9608760	Unknown protein
7HS		HC	MLOC_29327.1	morex_contig_199591	-	11.2695	9608760	Unknown protein
7HS		LC	MLOC_29328.1	morex_contig_199591	-	11.2695	9608760
7HS		HC	MLOC_64771.1	morex_contig_49301	-	11.8272	9608760	Oligopeptide transporter 9
7HS		HC	AK354729	morex_contig_49793	-	11.8272	9608760	Oligopeptide transporter 9
7HS		HC	MLOC_5218.1	morex_contig_136027	-	12.7479	9608760	Protein of unknown function (DUF1138) LENGTH=83
7HS		HC	MLOC_5217.3	morex_contig_136027	-	12.7479	9608760	Disease resistance protein (CC-NBS-LRR)
7HS		LC	MLOC_34605.1	morex_contig_244236	-	12.7479	9608760
7HS		LC	MLOC_34606.1	morex_contig_244236	-	12.7479	9608760
7HS		LC	AK357511	morex_contig_43039	-	12.7479	9608760		GO:0004519 (endonuclease activity)
7HS		LC	MLOC_58825.1	morex_contig_43039	-	12.7479	9608760
7HS		LC	MLOC_58826.1	morex_contig_43039	-	12.7479	9608760
7HS		LC	MLOC_58827.1	morex_contig_43039	-	12.7479	9608760
7HS		LC	MLOC_58828.1	morex_contig_43039	-	12.7479	9608760
7HS		LC	MLOC_58829.1	morex_contig_43039	-	12.7479	9608760
7HS		LC	MLOC_58831.1	morex_contig_43039	-	12.7479	9608760
7HS		LC	MLOC_58832.1	morex_contig_43039	-	12.7479	9608760
7HS		LC	MLOC_58833.1	morex_contig_43039	-	12.7479	9608760
7HS		HC	MLOC_58830.1	morex_contig_43039	-	12.7479	9608760	Mta/sah nucleosidase, putative
7HS		HC	MLOC_58834.1	morex_contig_43039	-	12.7479	9608760	Unknown protein
7HS		HC	MLOC_58835.3	morex_contig_43039	-	12.7479	9608760	Pentatricopeptide repeat-containing protein
7HS		LC	MLOC_62077.1	morex_contig_46176	-	12.7479	9608760
7HS		LC	MLOC_62078.1	morex_contig_46176	-	12.7479	9608760
7HS		LC	MLOC_62079.1	morex_contig_46176	-	12.7479	9608760
7HS		LC	AK365760	morex_contig_57570	contig_41890	12.7479	9824520		GO:0005524 (ATP binding)	PF00069 (protein kinase domain)
7HS		HC	MLOC_70200.1	morex_contig_57570	contig_41890	12.7479	9824520	Leucine-rich repeat receptor kinase-like protein
7HS		HC	MLOC_70201.1	morex_contig_57570	contig_41890	12.7479	9824520	C2 domain containing protein, expressed
7HS		HC	AK372119	morex_contig_1571824	-	12.7479	11229440	5'-methylthioadenosine/S-adenosylhomocysteine nucleosidase
7HS		HC	MLOC_16184.1	morex_contig_1572657	-	12.7479	11229440	Peroxidase 1
7HS		HC	AK250354.1	morex_contig_52323	contig_44369	12.7479	11229440	Protein of unknown function (DUF1218) LENGTH=209
7HS		HC	AK250992.1	morex_contig_64353	contig_44369	12.7479	11229440	Phosphoenolpyruvate synthase/pyruvate phosphate dikinase
7HS	QB_335030	LC	AK370009	morex_contig_335030	contig_44369	12.7479	11229440		GO:0008289 (lipid binding)	PF07059 (DUF1336)
7HS		HC	AK371731	morex_contig_274187	contig_44369	12.7479	11229440	Synaptosomal associated protein, putative
7HS		HC	AK372775	morex_contig_135158	contig_44369	12.7479	11229440	Haloacid dehalogenase-like hydrolase (HAD) superfamily protein LENGTH=254
7HS		HC	AK376181	morex_contig_137585	contig_44369	12.7479	11229440	Protein SMG9
7HS		HC	AK376404	morex_contig_51136	contig_44369	12.7479	11229440	Growth-regulating factor 5
7HS		LC	MLOC_11444.1	morex_contig_1561121	contig_44369	12.7479	11229440
7HS		LC	MLOC_11445.1	morex_contig_1561121	contig_44369	12.7479	11229440
7HS		LC	MLOC_12126.1	morex_contig_1562600	contig_44369	12.7479	11229440
7HS		LC	MLOC_15153.1	morex_contig_1569990	contig_44369	12.7479	11229440		GO:0004672 (protein kinase activity)	PF08263 (Leucine rich repeat N-terminal domain)
7HS		LC	MLOC_21711.1	morex_contig_1597989	contig_44369	12.7479	11229440
7HS		HC	MLOC_36308.1	morex_contig_2546573	contig_44369	12.7479	11229440	Cytochrome P450 family protein
7HS		HC	MLOC_41396.1	morex_contig_271821	contig_44369	12.7479	11229440	Unknown protein
7HS		LC	MLOC_44103.1	morex_contig_274187	contig_44369	12.7479	11229440
7HS		LC	MLOC_45519.1	morex_contig_278659	contig_44369	12.7479	11229440		GO:0005524 (ATP binding)
7HS		HC	MLOC_5150.2	morex_contig_135927	contig_44369	12.7479	11229440	S-adenosyl-L-methionine:carboxyl methyltransferase family protein
7HS		HC	MLOC_55801.2	morex_contig_40276	contig_44369	12.7479	11229440	Methionine S-methyltransferase, putative
7HS		LC	MLOC_58657.1	morex_contig_42866	contig_44369	12.7479	11229440
7HS		LC	MLOC_58658.1	morex_contig_42866	contig_44369	12.7479	11229440
7HS		LC	MLOC_58659.1	morex_contig_42866	contig_44369	12.7479	11229440
7HS		LC	MLOC_58660.1	morex_contig_42866	contig_44369	12.7479	11229440		GO:0003964 (RNA-directed DNA polymerase activity)	PF00078 (Reverse Transcriptase_1)
7HS		LC	MLOC_58661.1	morex_contig_42866	contig_44369	12.7479	11229440
7HS		LC	MLOC_58662.1	morex_contig_42866	contig_44369	12.7479	11229440
7HS		LC	MLOC_58663.1	morex_contig_42866	contig_44369	12.7479	11229440
7HS		LC	MLOC_58664.1	morex_contig_42866	contig_44369	12.7479	11229440
7HS		LC	MLOC_58665.1	morex_contig_42866	contig_44369	12.7479	11229440
7HS		HC	MLOC_58687.1	morex_contig_42889	contig_44369	12.7479	11229440	Cytochrome P450 family protein, expressed
7HS		LC	MLOC_58688.1	morex_contig_42889	contig_44369	12.7479	11229440
7HS		HC	MLOC_58954.2	morex_contig_43149	contig_44369	12.7479	11229440	Kinase, putative
7HS		LC	MLOC_58955.1	morex_contig_43149	contig_44369	12.7479	11229440
7HS		LC	MLOC_60725.1	morex_contig_44710	contig_44369	12.7479	11229440
7HS		LC	MLOC_62140.1	morex_contig_46236	contig_44369	12.7479	11229440
7HS		LC	MLOC_63992.1	morex_contig_48252	contig_44369	12.7479	11229440
7HS		LC	MLOC_63993.1	morex_contig_48252	contig_44369	12.7479	11229440
7HS		HC	MLOC_63994.1	morex_contig_48252	contig_44369	12.7479	11229440	F-box domain containing protein
7HS		LC	MLOC_6457.1	morex_contig_137585	contig_44369	12.7479	11229440
7HS		HC	MLOC_65293.1	morex_contig_50016	contig_44369	12.7479	11229440	Transmembrane protein 165
7HS		LC	MLOC_66131.1	morex_contig_51136	contig_44369	12.7479	11229440
7HS		LC	MLOC_66133.1	morex_contig_51136	contig_44369	12.7479	11229440		GO:0016818 (hydrolase activity)
7HS		HC	MLOC_66945.1	morex_contig_52323	contig_44369	12.7479	11229440	WPP domain-interacting tail-anchored protein
7HS		HC	MLOC_66946.1	morex_contig_52323	contig_44369	12.7479	11229440	Carbohydrate kinase, thermoresistant gluconokinase
7HS		LC	MLOC_67223.1	morex_contig_52745	contig_44369	12.7479	11229440
7HS		LC	MLOC_69479.1	morex_contig_56475	contig_44369	12.7479	11229440
7HS		HC	MLOC_69817.1	morex_contig_64353	contig_44369	12.7479	11229440	Superoxide dismutase
7HS		HC	MLOC_72805.2	morex_contig_6241	contig_44369	12.7479	11229440	NBS-LRR disease resistance protein, putative, expressed
7HS		LC	MLOC_74163.1	morex_contig_6527	contig_44369	12.7479	11229440
7HS		HC	MLOC_7548.1	morex_contig_139505	contig_44369	12.7479	11229440	Protein kinase-3
7HS		LC	MLOC_7549.1	morex_contig_139505	contig_44369	12.7479	11229440		GO:0050661 (NADP binding)
7HS		LC	MLOC_78267.1	morex_contig_79442	contig_44369	12.7479	11229440
7HS		HC	MLOC_78417.1	morex_contig_80182	contig_44369	12.7479	11229440	Protein phosphatase 2c, putative
7HS		LC	MLOC_81622.1	morex_contig_97274	-	12.7479	11229440		GO:0005515 (protein binding)
7HS		LC	MLOC_21135.1	morex_contig_159330	-	12.7479	11352200
7HS		LC	MLOC_21136.1	morex_contig_159330	-	12.7479	11352200
7HS		HC	MLOC_21137.1	morex_contig_159330	-	12.7479	11352200	LGC1
7HS		LC	MLOC_4313.1	morex_contig_135005	-	12.7479	11352200		GO:0016491 (oxidoreductase activity)
7HS		HC	AK250430.1	morex_contig_43906	-	12.7479	11352200	GDSL esterase/lipase
7HS		HC	AK365630	morex_contig_46228	-	12.7479	11352200	Histone-lysine N-methyltransferase setd3
7HS		-	-	-	contig_46433	12.7479	11352200
7HS		-	-	-	contig_43774	12.7479	11460080
7HS		LC	MLOC_10608.1	morex_contig_1559461	-	12.7479	11753960
7HS		LC	MLOC_16309.1	morex_contig_1573018	-	12.7479	11753960		GO:0005524 (ATP binding)
7HS		LC	MLOC_16310.1	morex_contig_1573018	-	12.7479	11753960		GO:0005524 (ATP binding)
7HS		LC	MLOC_17839.1	morex_contig_1578268	-	12.7479	11753960
7HS		LC	MLOC_19002.1	morex_contig_1583015	contig_5565	12.7479	11753960
7HS		LC	MLOC_26985.1	morex_contig_179525	-	12.7479	11753960
7HS		LC	MLOC_37412.1	morex_contig_2548349	-	12.7479	11753960
7HS		LC	MLOC_37413.1	morex_contig_2548349	-	12.7479	11753960
7HS		LC	MLOC_5508.1	morex_contig_136340	contig_44201	12.7479	11753960		GO:0004672 (protein kinase activity)	PF08263 (Leucine rich repeat N-terminal domain)
7HS		LC	MLOC_5509.1	morex_contig_136340	contig_44201	12.7479	11753960
7HS		LC	MLOC_5510.1	morex_contig_136340	contig_44201	12.7479	11753960
7HS		LC	MLOC_61425.1	morex_contig_45482	-	12.7479	11753960
7HS		LC	MLOC_75545.1	morex_contig_68187	-	12.7479	11753960
7HS		LC	MLOC_75546.1	morex_contig_68187	-	12.7479	11753960
7HS		LC	MLOC_75547.1	morex_contig_68187	-	12.7479	11753960
7HS		HC	MLOC_75548.1	morex_contig_68187	-	12.7479	11753960	Protein kinase domain containing protein, expressed
7HS		LC	MLOC_76491.1	morex_contig_71570	contig_45771	12.7479	11753960		GO:0005515 (protein binding)
7HS		LC	MLOC_14354.1	morex_contig_1567876	-	12.7479	11933760		GO:0008270 (zinc ion binding)
7HS		LC	MLOC_17536.1	morex_contig_1576992	-	12.7479	11933760
7HS		HC	MLOC_17537.1	morex_contig_1576992	-	12.7479	11933760	Unknown protein
7HS		LC	MLOC_43818.1	morex_contig_272856	-	12.7479	11933760
7HS		HC	MLOC_50162.7	morex_contig_355646	-	12.7479	11933760	Sucrose synthase 2, putative, expressed
7HS		HC	AK250586.1	morex_contig_136598	-	12.7479	11933760	UDP-glycosyltransferase
7HS		HC	AK369753	morex_contig_49792	-	12.7479	11933760	Cytosol aminopeptidase family protein LENGTH=520
7HS		HC	AK354070	morex_contig_63565	contig_34135	12.7479	11933760	LMBR1-like membrane protein LENGTH=509
7HS		LC	MLOC_36542.1	morex_contig_2546946	-	12.7479	13155160
7HS		LC	MLOC_56063.1	morex_contig_405119	-	12.7479	13155160
7HS		LC	MLOC_61427.1	morex_contig_45484	-	12.7479	13155160
7HS		LC	MLOC_61428.1	morex_contig_45484	-	12.7479	13155160
7HS		LC	AK249346.1	morex_contig_49217	contig_44313	12.7479	13155160
7HS		LC	AK361547	morex_contig_64726	contig_44313	12.7479	13155160
7HS		LC	MLOC_10813.1	morex_contig_1559813	contig_44313	12.7479	13155160
7HS		LC	MLOC_11321.1	morex_contig_1560834	contig_44313	12.7479	13155160		GO:0005515 (protein binding)
7HS		LC	MLOC_14552.1	morex_contig_1568373	contig_44313	12.7479	13155160
7HS		LC	MLOC_18430.1	morex_contig_1580533	contig_44313	12.7479	13155160
7HS		LC	MLOC_1984.1	morex_contig_117669	contig_44313	12.7479	13155160
7HS		LC	MLOC_35975.1	morex_contig_2528380	contig_44313	12.7479	13155160
7HS		LC	MLOC_46437.1	morex_contig_29037	contig_44313	12.7479	13155160
7HS		LC	MLOC_48783.2	morex_contig_329575	contig_44313	12.7479	13155160
7HS		HC	MLOC_54064.1	morex_contig_38855	contig_44313	12.7479	13155160	2-oxoglutarate (2OG) and Fe(II)-dependent oxygenase superfamily protein LENGTH=349
7HS		LC	MLOC_54065.1	morex_contig_38855	contig_44313	12.7479	13155160
7HS		LC	MLOC_55885.1	morex_contig_40366	contig_44313	12.7479	13155160
7HS		LC	MLOC_60210.1	morex_contig_442144	contig_44313	12.7479	13155160
7HS		HC	MLOC_61701.1	morex_contig_45774	contig_44313	12.7479	13155160	Protein of unknown function (DUF674) LENGTH=343
7HS		HC	MLOC_6450.1	morex_contig_137566	contig_44313	12.7479	13155160	Unknown protein
7HS		LC	MLOC_64705.1	morex_contig_49217	contig_44313	12.7479	13155160
7HS		HC	MLOC_65040.1	morex_contig_49664	contig_44313	12.7479	13155160	Eukaryotic aspartyl protease family protein LENGTH=474
7HS		LC	MLOC_71272.1	morex_contig_59469	contig_44313	12.7479	13155160		GO:0005515 (protein binding)	PF02179 (BAG domain)
7HS		LC	MLOC_74215.1	morex_contig_65375	contig_44313	12.7479	13155160
7HS	QB_45091	HC	MLOC_61084.1	morex_contig_45091	contig_44313	12.7479	13155160	Protein of unknown function (DUF594) LENGTH=803

## Sheet: 7HL
Chrom	Marker	Gene type	Gene name	Morex contig	FP contig	cM	Bp	Annotation	GO Term	PFAM
7HL	QB_1562518	HC	AK364357	morex_contig_1562518	contig_1622	120.822	574959480	Mitochondrial substrate carrier family protein
7HL		LC	MLOC_12098.1	morex_contig_1562518	contig_1622	120.822	574959480
7HL		LC	MLOC_325.1	morex_contig_102319	contig_1622	120.822	574959480
7HL		LC	MLOC_6304.1	morex_contig_137352	contig_1622	120.822	574959480
7HL		LC	MLOC_17121.1	morex_contig_1575648	contig_1622	120.822	574959480
7HL		LC	MLOC_17790.1	morex_contig_1578049	contig_1622	120.822	574959480		GO:0016758 (transferase activity)
7HL		HC	AK358442	morex_contig_1582668	contig_1622	120.822	574959480	Unknown protein
7HL		LC	MLOC_21530.1	morex_contig_1595954	contig_1622	120.822	574959480
7HL		LC	MLOC_24504.1	morex_contig_164617	contig_1622	120.822	574959480
7HL		LC	MLOC_25371.1	morex_contig_1687661	contig_1622	120.822	574959480
7HL		HC	AK371435	morex_contig_240269	contig_1622	120.822	574959480	Glutaredoxin C4
7HL		HC	AK354250	morex_contig_247271	contig_1622	120.822	574959480	Maturase-like protein
7HL		HC	AK371688	morex_contig_2557438	contig_1622	120.822	574959480	D-3-phosphoglycerate dehydrogenase
7HL		LC	MLOC_44035.1	morex_contig_273965	contig_1622	120.822	574959480
7HL		LC	MLOC_51449.1	morex_contig_369275	contig_1622	120.822	574959480
7HL		HC	AK366459	morex_contig_50370	contig_1622	120.822	574959480	Auxin efflux carrier
7HL		HC	AK363817	morex_contig_54808	contig_1622	120.822	574959480	ATP-dependent zinc metalloprotease FtsH 1
7HL		LC	MLOC_72129.1	morex_contig_61109	contig_1622	120.822	574959480
7HL		HC	AK373047	morex_contig_64668	-	120.822	574959480	Unknown protein
7HL		LC	MLOC_459.1	morex_contig_103171	-	121.813	574959480
7HL		LC	AK358860	morex_contig_106620	-	121.813	574959480		GO:0005524 (ATP binding)
7HL		LC	MLOC_20309.1	morex_contig_1589115	-	121.813	574959480
7HL		HC	MLOC_23856.1	morex_contig_1631130	-	121.813	574959480	glutamine dumper 3 LENGTH=148
7HL		HC	MLOC_37476.3	morex_contig_2548480	-	121.813	574959480	Homogentisate phytyltransferase
7HL		HC	AK362731	morex_contig_320749	-	121.813	574959480	Cysteine desulfuration protein SufE
7HL		HC	AK367046	morex_contig_38528	-	121.813	574959480	DOMON domain-containing protein / dopamine beta-monooxygenase N-terminal domain-containing protein LENGTH=907
7HL		HC	MLOC_63590.1	morex_contig_47739	-	121.813	574959480	Glutamine dumper 2
7HL		LC	MLOC_63728.1	morex_contig_47901	-	121.813	574959480
7HL		HC	AK362679	morex_contig_49501	-	121.813	574959480	MATE efflux family protein, expressed
7HL		LC	MLOC_66715.1	morex_contig_52009	-	121.813	574959480
7HL		LC	MLOC_66716.2	morex_contig_52009	-	121.813	574959480
7HL		LC	MLOC_67071.1	morex_contig_52522	-	121.813	574959480
7HL		LC	AK249578.1	morex_contig_6190	-	121.813	574959480
7HL		HC	MLOC_72570.1	morex_contig_6190	-	121.813	574959480	Plant protein of unknown function (DUF247) LENGTH=531
7HL		LC	MLOC_75028.1	morex_contig_6699	contig_45561	121.813	574959480
7HL		HC	MLOC_75029.1	morex_contig_6699		121.813	574959480	Small nuclear ribonucleoprotein F
7HL		LC	MLOC_58365.1	morex_contig_426001	contig_45236	121.813	575470360
7HL		LC	MLOC_58366.1	morex_contig_426001	contig_45236	121.813	575470360
7HL		HC	MLOC_66861.3	morex_contig_52198	-	121.848	575470360	Choline dehydrogenase
7HL		HC	MLOC_70104.1	morex_contig_57441	-	121.884	575470360	4-coumarate:CoA ligase
7HL		HC	AK358360	morex_contig_57441	-	121.884	575470360	CASP-like protein
7HL		-	-	-	contig_44958	121.955	575795240
7HL		LC	MLOC_36850.1	morex_contig_2547409	-	122.309	575795240
7HL		LC	MLOC_38430.1	morex_contig_2550440	contig_46018	122.309	576115160
7HL		LC	MLOC_44234.1	morex_contig_274362	contig_46018	122.309	576115160
7HL		LC	AK251545.1	morex_contig_1590592	-	122.698	576115160
7HL		LC	MLOC_13696.1	morex_contig_1566270	contig_274	123.194	576115160
7HL		LC	MLOC_13697.1	morex_contig_1566270	contig_274	123.194	576115160
7HL		-	-	-	contig_44959	123.584	576504520
7HL		LC	MLOC_67461.1	morex_contig_531141	-	123.584	576504520
7HL		LC	MLOC_35616.1	morex_contig_2506959	contig_46020	123.708	576684320
7HL		HC	AK365811	morex_contig_1562105	contig_46020	123.708	576684320	Ubiquitin carboxyl-terminal hydrolase family protein
7HL		LC	MLOC_18679.1	morex_contig_158152	-	123.831	576684320
7HL		HC	MLOC_2395.1	morex_contig_121333	contig_591	123.938	577125760	Leaf rust resistance protein Lr10
7HL		LC	MLOC_26188.1	morex_contig_174105	contig_591	123.938	577125760
7HL		HC	MLOC_60881.1	morex_contig_44875	contig_591	123.938	577125760	WD-repeat protein 57
7HL		LC	MLOC_60879.3	morex_contig_44875	contig_591	123.938	577125760
7HL		LC	MLOC_60880.1	morex_contig_44875	contig_591	123.938	577125760
7HL		LC	MLOC_60882.1	morex_contig_44875	contig_591	123.938	577125760
7HL		LC	MLOC_60883.1	morex_contig_44875	contig_591	123.938	577125760
7HL		LC	MLOC_60884.1	morex_contig_44875	contig_591	123.938	577125760
7HL		LC	MLOC_60885.1	morex_contig_44875	contig_591	123.938	577125760
7HL		LC	MLOC_60886.1	morex_contig_44875	contig_591	123.938	577125760
7HL		LC	MLOC_62005.1	morex_contig_46102	contig_591	123.938	577125760
7HL		LC	MLOC_62006.1	morex_contig_46102	contig_591	123.938	577125760
7HL		LC	MLOC_62007.1	morex_contig_46102	contig_591	123.938	577125760
7HL		HC	MLOC_50091.1	morex_contig_354235	-	124.079	577125760	Senescence-associated protein DH
7HL		LC	MLOC_17568.1	morex_contig_1577097	contig_3887	124.203	577867280
7HL		LC	MLOC_34837.1	morex_contig_244737	contig_3887	124.203	577867280
7HL		LC	MLOC_36854.1	morex_contig_2547412	contig_3887	124.203	577867280
7HL		LC	MLOC_36855.1	morex_contig_2547412	contig_3887	124.203	577867280
7HL		LC	MLOC_36856.1	morex_contig_2547412	contig_3887	124.203	577867280
7HL		LC	MLOC_36857.1	morex_contig_2547412	contig_3887	124.203	577867280
7HL		LC	MLOC_36858.1	morex_contig_2547412	contig_3887	124.203	577867280
7HL		LC	MLOC_37015.2	morex_contig_2547651	contig_3887	124.203	577867280
7HL		LC	MLOC_37016.1	morex_contig_2547651	contig_3887	124.203	577867280
7HL		LC	MLOC_39102.1	morex_contig_2552262	contig_3887	124.203	577867280		GO:0005524 (ATP binding)
7HL		LC	MLOC_72121.2	morex_contig_61095	contig_3887	124.203	577867280		GO:0015297 (antiporter activity)	PF01554 (Multi antimicrobial extrusion protein)
7HL		LC	MLOC_79646.2	morex_contig_86159	contig_3887	124.203	577867280
7HL		LC	MLOC_79647.1	morex_contig_86159	contig_3887	124.203	577867280		GO:0015297 (antiporter activity)	PF01554 (Multi antimicrobial extrusion protein)
7HL		HC	MLOC_5842.1	morex_contig_136766	contig_3887	124.203	577867280	GDSL esterase/lipase
7HL		HC	MLOC_81217.1	morex_contig_95127	contig_3887	124.203	577867280	Unknown protein
7HL		-	-	-	contig_896	124.327	578267800
7HL		LC	MLOC_16191.1	morex_contig_1572684	-	124.327	578267800
7HL		LC	MLOC_16192.1	morex_contig_1572684	-	124.327	578267800
7HL		HC	MLOC_20490.1	morex_contig_159012	-	124.327	578267800
7HL		HC	MLOC_20491.1	morex_contig_159012	-	124.327	578267800	Aldehyde oxidase-2
7HL		LC	MLOC_71173.1	morex_contig_59289	-	124.433	578267800
7HL		LC	MLOC_65720.1	morex_contig_50573	-	124.451	578267800
7HL		LC	MLOC_65721.1	morex_contig_50573	-	124.451	578267800
7HL		HC	MLOC_65722.1	morex_contig_50573	-	124.451	578267800	Pentatricopeptide repeat-containing protein
7HL		LC	MLOC_72794.1	morex_contig_6239	-	124.451	578267800
7HL		LC	MLOC_72795.1	morex_contig_6239	-	124.451	578267800
7HL		LC	MLOC_72796.1	morex_contig_6239	-	124.451	578267800
7HL		LC	MLOC_72797.1	morex_contig_6239	-	124.451	578267800
7HL		HC	MLOC_77967.1	morex_contig_78124	-	124.575	578267800	Response regulator
7HL		HC	MLOC_34697.1	morex_contig_244397	-	124.575	578267800	(R)-limonene synthase, putative
7HL		HC	MLOC_39511.4	morex_contig_2553727	-	124.575	578267800	Phospholipase D4
7HL		HC	MLOC_9079.1	morex_contig_148936	-	124.575	578267800
7HL		LC	MLOC_32334.1	morex_contig_227673	-	124.575	578267800
7HL		LC	MLOC_45675.1	morex_contig_280013	-	124.575	578267800
7HL		LC	MLOC_45676.1	morex_contig_280013	-	124.575	578267800
7HL		LC	MLOC_72988.4	morex_contig_62756	-	124.575	578267800		GO:0008270 (zinc ion binding)
7HL		LC	MLOC_72989.1	morex_contig_62756	-	124.575	578267800
7HL		LC	MLOC_11418.1	morex_contig_1561039	contig_6970	124.575	578735280
7HL		HC	MLOC_11419.3	morex_contig_1561039	contig_6970	124.575	578735280	Protein kinase superfamily protein LENGTH=579
7HL		LC	MLOC_35283.1	morex_contig_247057	contig_6970	124.575	578735280
7HL		LC	MLOC_17834.1	morex_contig_1578246	-	124.575	578735280		GO:0045549 (9-cis-epoxycarotenoid dioxygenase activity)
7HL		HC	MLOC_27784.1	morex_contig_1862554	-	124.575	578735280	Retrotransposon protein, putative, unclassified
7HL		LC	MLOC_35551.1	morex_contig_249972	-	124.575	578735280
7HL		HC	MLOC_39346.1	morex_contig_2553094	-	124.575	578735280	GDSL esterase/lipase
7HL		LC	MLOC_40963.1	morex_contig_2567391	-	124.575	578735280
7HL		HC	MLOC_45752.1	morex_contig_280788	-	124.575	578735280	Response regulator
7HL		LC	MLOC_61932.1	morex_contig_46019	-	124.575	578735280
7HL		LC	MLOC_61933.1	morex_contig_46019	-	124.575	578735280
7HL		LC	MLOC_61934.1	morex_contig_46019	-	124.575	578735280
7HL		LC	MLOC_61935.1	morex_contig_46019	-	124.575	578735280
7HL		LC	MLOC_61936.1	morex_contig_46019	-	124.575	578735280
7HL		HC	MLOC_61937.1	morex_contig_46019	-	124.575	578735280
7HL		HC	MLOC_62970.1	morex_contig_47144	-	124.575	578735280	F-box domain containing protein, expressed
7HL		HC	MLOC_71188.1	morex_contig_59314	-	124.575	578735280	Protein transport protein SEC61 gamma subunit
7HL		LC	MLOC_76090.2	morex_contig_70094	-	124.575	578735280
7HL		LC	MLOC_76091.2	morex_contig_70094	-	124.575	578735280
7HL		HC	MLOC_77129.1	morex_contig_74483	-	124.575	578735280	response regulator 12 LENGTH=596
7HL		HC	MLOC_77860.1	morex_contig_77635	-	124.575	578735280	PsbP domain-containing protein
7HL	QB_1561792	-	-	morex_contig_1561792	-	124.575	578735280

## Sheet: 6HL
Chrom	Marker	Gene type	Gene name	Morex contig	FP contig	cM	Bp	Annotation	GO Term	PFAM
6HL	QB_138749	HC	AK356073	morex_contig_138749	contig_8992	119.334	535422080	Pentatricopeptide repeat-containing protein
6HL		LC	MLOC_14952.1	morex_contig_1569480	contig_8992	119.334	535422080
6HL		LC	MLOC_35115.1	morex_contig_245661	-	119.334	535422080
6HL		LC	MLOC_63422.1	morex_contig_47578	-	119.334	535422080
6HL		HC	AK250145.1	morex_contig_61285	-	119.334	535422080	Leucine-rich repeat-containing protein 40
6HL		LC	AK372755	morex_contig_244694	-	119.334	536352080
6HL		LC	MLOC_34832.1	morex_contig_244694	-	119.334	536352080
6HL		LC	MLOC_19831.1	morex_contig_1586708	contig_43670	119.334	536352080		GO:0005524 (ATP binding)	PF00931 (NB-ARC domain)
6HL		LC	MLOC_3694.1	morex_contig_132730	contig_43670	119.334	536352080
6HL		LC	MLOC_44695.1	morex_contig_275194	-	119.334	536352080
6HL		LC	MLOC_45312.1	morex_contig_277241	contig_43670	119.334	536352080		GO:0005524 (ATP binding)
6HL		LC	MLOC_45313.1	morex_contig_277241	contig_43670	119.334	536352080
6HL		LC	MLOC_68706.1	morex_contig_55219	contig_43670	119.334	536352080
6HL		HC	MLOC_68705.4	morex_contig_55219	contig_43670	119.334	536352080	Protein of unknown function (DUF789) LENGTH=337
6HL		LC	MLOC_71604.1	morex_contig_6016	contig_43670	119.334	536352080
6HL		HC	MLOC_71605.1	morex_contig_6016	contig_43670	119.334	536352080	NBS-LRR class disease resistance protein
6HL		HC	MLOC_16806.1	morex_contig_1574545	contig_43670	119.334	536352080	Nbs-lrr resistance protein
6HL		HC	MLOC_43786.1	morex_contig_272682	contig_43670	119.334	536352080	Disease resistance protein
6HL		HC	AK370921	morex_contig_59793	-	119.334	536352080	-
6HL		HC	AK372980	morex_contig_1564318	contig_43670	119.334	536352080	Putative integral membrane protein conserved region (DUF2404) LENGTH=803
6HL		HC	MLOC_496.1	morex_contig_103473	-	119.334	537339120	Signal peptide peptidase-like 2
6HL		HC	MLOC_10199.2	morex_contig_1558606	contig_43917	119.334	537339120	Lysine-specific histone demethylase, putative
6HL		LC	MLOC_10326.1	morex_contig_1558826	contig_43917	119.334	537339120
6HL		LC	MLOC_38014.1	morex_contig_2549551	contig_43917	119.334	537339120
6HL		HC	AK251251.1	morex_contig_280723	contig_43917	119.334	537339120	Aquaporin
6HL		HC	MLOC_57351.1	morex_contig_41667	contig_43917	119.334	537339120	Rop guanine nucleotide exchange factor, putative
6HL		LC	AK364592	morex_contig_43201	contig_43917	119.334	537339120
6HL		LC	AK372879	morex_contig_43201	contig_43917	119.334	537339120		GO:0005515 (protein binding)	PF00139 (Legume lectin domain)
6HL		LC	MLOC_59026.1	morex_contig_43201	contig_43917	119.334	537339120
6HL		LC	MLOC_59027.2	morex_contig_43201	contig_43917	119.334	537339120			PF00139 (Legume lectin domain)
6HL		HC	MLOC_59028.1	morex_contig_43201	contig_43917	119.334	537339120	ATP-dependent RNA helicase
6HL		HC	MLOC_62872.3	morex_contig_47051	contig_43917	119.334	537339120	Phosphatidylinositol-4-phosphate 5-kinase, putative
6HL		LC	MLOC_64704.1	morex_contig_49215	contig_43917	119.334	537339120
6HL		LC	MLOC_71842.1	morex_contig_60585	contig_43917	119.334	537339120
6HL		LC	MLOC_74858.1	morex_contig_66664	contig_43917	119.334	537339120
6HL		LC	MLOC_74859.1	morex_contig_66664	contig_43917	119.334	537339120
6HL		LC	MLOC_1595.1	morex_contig_114093	contig_48820	119.334	537882240
6HL		LC	MLOC_12872.1	morex_contig_1564299	contig_48820	119.334	537882240
6HL		LC	MLOC_12873.1	morex_contig_1564299	contig_48820	119.334	537882240
6HL		LC	MLOC_12874.1	morex_contig_1564299	contig_48820	119.334	537882240
6HL		LC	MLOC_12875.1	morex_contig_1564299	contig_48820	119.334	537882240
6HL		LC	AK360541	morex_contig_157450	contig_48820	119.334	537882240
6HL		LC	MLOC_16789.1	morex_contig_157450	contig_48820	119.334	537882240
6HL	QB_2549444	HC	MLOC_37965.2	morex_contig_2549444	contig_48820	119.334	537882240
6HL		LC	MLOC_39751.1	morex_contig_2554551	contig_48820	119.334	537882240
6HL		LC	MLOC_40440.1	morex_contig_2559680	contig_48820	119.334	537882240
6HL		HC	MLOC_58238.1	morex_contig_42473	contig_48820	119.334	537882240	Protein of unknown function (DUF594) LENGTH=803
6HL		HC	MLOC_61951.1	morex_contig_46043	-	119.334	537882240	OJ000223_09.1 protein
6HL		LC	MLOC_62679.1	morex_contig_468517	contig_48820	119.334	537882240
6HL		HC	AK355894	morex_contig_468517	contig_48820	119.334	537882240	RING/U-box superfamily protein LENGTH=554
6HL	QB_159682	HC	MLOC_21622.1	morex_contig_159682	-	-	-	Receptor-kinase, putative
6HL		HC	MLOC_65331.1	morex_contig_50051	-	119.334	537882240	70 kDa heat shock protein
6HL		HC	AK248520.1	morex_contig_59357	contig_48820	119.334	537882240	3-ketoacyl-CoA synthase
6HL		LC	MLOC_71246.1	morex_contig_59413	-	119.334	537882240
6HL		LC	MLOC_71247.1	morex_contig_59413	-	119.334	537882240
6HL		HC	MLOC_71245.2	morex_contig_59413	-	119.334	537882240	Cation efflux protein/ zinc transporter, putative
6HL		LC	MLOC_74566.1	morex_contig_66124	contig_48820	119.334	537882240
6HL		LC	MLOC_74567.2	morex_contig_66124	contig_48820	119.334	537882240
6HL		LC	MLOC_79873.1	morex_contig_87358	contig_48820	119.334	537882240
6HL		HC	MLOC_79874.1	morex_contig_87358	contig_48820	119.334	537882240	Transposon protein, putative, Mutator sub-class, expressed
6HL		HC	MLOC_8012.1	morex_contig_140822	-	122.203	537882240
6HL		HC	AK365463	morex_contig_275281	-	122.734	537882240	Deoxyhypusine hydroxylase-B
6HL		HC	MLOC_44922.1	morex_contig_275713	-	122.805	537882240	Ring finger protein
6HL		LC	MLOC_76202.1	morex_contig_70511	-	122.911	537882240
6HL		HC	MLOC_14187.1	morex_contig_1567476	-	122.911	537882240	F-box domain containing protein
6HL	QB_57887	HC	MLOC_70392.1	morex_contig_57887	contig_48820	123.796	537882240	Outer envelope pore protein 21, chloroplastic
6HL	QB_50047	HC	AK373189	morex_contig_50047	-	126.487	537882240	Zinc finger CCCH domain-containing protein 19
6HL		HC	AK370968	morex_contig_269636	-	126.487	537882240	Glycosyltransferase, putative, expressed
6HL		HC	AK248762.1	morex_contig_1574369	-	126.487	537882240	Alpha-1,3-mannosyl-glycoprotein beta-1,2-N-acetylglucosaminyltransferase
6HL		LC	MLOC_16751.1	morex_contig_1574369	-	126.487	537882240
6HL		HC	MLOC_75244.1	morex_contig_67451	contig_44006	126.487	538229440	U-box domain-containing protein 44
6HL		HC	MLOC_75013.2	morex_contig_66956	-	126.487	538229440	ARGONAUTE 1
6HL		HC	AK371892	morex_contig_1587685	-	126.487	538229440	PRLI-interacting factor A
6HL		LC	AK373910	morex_contig_1559580	-	126.487	538229440		GO:0043565 (sequence-specific DNA binding)
6HL		LC	MLOC_20700.1	morex_contig_1591405	-	126.487	538229440
6HL		LC	MLOC_36383.1	morex_contig_2546718	contig_44006	126.487	538229440		GO:0003843 (1,3-beta-D-glucan synthase activity)	PF14288 (1,3-beta-glucan synthase subunit FKS1, domain-1)
6HL		LC	MLOC_68865.1	morex_contig_55482	contig_44006	126.487	538229440		GO:0005515 (protein binding)
6HL		LC	MLOC_68866.2	morex_contig_55482	contig_44006	126.487	538229440			PF00804 (Syntaxin)
6HL	QB_66958	HC	MLOC_75014.5	morex_contig_66958	contig_7137	126.487	538665920	Sucrose synthase
6HL		HC	MLOC_75709.2	morex_contig_6865	contig_7137	126.487	538665920	Glucan synthase-like 2
6HL		HC	MLOC_44276.3	morex_contig_274445	contig_7137	126.487	538665920	NBS-LRR disease resistance protein homologue
6HL		HC	MLOC_70611.2	morex_contig_58237	contig_7137	126.487	538665920
6HL		LC	MLOC_44361.1	morex_contig_274607	contig_7137	126.487	538665920
6HL		LC	MLOC_80575.1	morex_contig_91453	contig_7137	126.487	538665920
6HL		LC	MLOC_80576.2	morex_contig_91453	contig_7137	126.487	538665920		GO:0005515 (protein binding)	PF12796 (Ankyrin repeat)
6HL		HC	MLOC_5491.2	morex_contig_136327	-	126.558	538665920	NAD-dependent epimerase/dehydratase
6HL	QB_46523	HC	MLOC_62397.4	morex_contig_46523	-	126.629	538665920
